# Supplementary material for: Mitochondrial genomes of Middle Pleistocene horses from the open-air site complex of Schöningen
Source: Nat Ecol Evol. 2025 Oct 1;9(12):2248–58. doi: 10.1038/s41559-025-02859-5 (PMC12680542; doi:10.1038/s41559-025-02859-5)
Supplement: Supplementary file 3 — Supplementary Data 1. Deep-time palaeogenome metadata, modified from the database of Diez-del-Molino et al. (2023). Supplementary Data 2. Ancient horse palaeogenome metadata. Supplementary Data 3. Results of EAGER analyses for shotgun libraries of SCEN001 and SCEN002 against the nuclear horse reference genome (GCF_002863925.1). Supplementary Data 4. Sex determination of SCEN001 and SCEN002. Supplementary Data 5. Results of EAGER analyses for captured libraries of SCEN001 and SCEN002 against the mitochondrial horse reference genome (NC_001640). Supplementary Data 6. Ancient and modern horse metadata used in BEAST analysis. Supplementary Data 7. Archaeological context for SCEN001 SCEN002. Supplementary Data 8. Primers used for mtDNA capture, elongation time and annealing temperature (Ta) of each primer pair. Supplementary Data 9. Ancient and modern horse metadata. Supplementary Data 10. a, Polarization-based damage silencing consensus for SCEN001 and SCEN002. Sites retained across partial deletion of the multiple alignment (N = 148). b, Polarization-free damage silencing consensus for SCEN001 and SCEN002. Sites retained across partial deletion of the multiple alignment (N = 148). c, Polarization-free damage weighting consensus for SCEN001 and SCEN002. Sites retained across partial deletion of the multiple alignment (N = 148). d, Polarization-free damage weighting consensus for SCEN001 and SCEN002. Sites retained across partial deletion of the multiple alignment (N = 171). Supplementary Data 11. Single-nucleotide polymorphism (SNP) analysis of Schöningen mtDNA private substitutions among the three reconstruction methods. Supplementary Data 12. Number of positions that were identified as damaged during the respective damage-aware genome reconstruction and number of non-informative (N) base calls in the reconstructed genome, for SCEN001 and SCEN002, respectively. [file 41559_2025_2859_MOESM3_ESM.xlsx]

## Sheet: SD1
Supplementary Data 1. Deep time paleogenome metadata, modified from the database of Diez-del-Molino et al. 2023
Sample_ID	Group	Data_type	Population/Species	Pop_detail	Date_upper	Date_lower	Date	Reference	Environmental setting
Krestovka	2	Genome	Mammuthus_sp	Yakutia	1200000	1100000	1200000	VanDerValkNature2021	Permafrost
Adycha	2	Genome	Mammuthus_sp	Yakutia	1200000	1000000	1100000	VanDerValkNature2021	Permafrost
TC21/YG	2	Genome	Equus_sp	Thistle Creek	780000	560000	700000	OrlandoNature2013	Permafrost
Chukochya	2	Genome	Mammuthus_primigenius	Yakutia	800000	500000	700000	VanDerValkNature2021	Permafrost
UD1	2	Mitogenome	Ursus_deningeri	Ursus_deningeri	470000	361000	430000	DabneyPNAS2013; MeyerNature2016	Cave
Sima_Huesos	1	Genome	Sima_Huesos	Sima_Huesos	470000	361000	430000	MeyerNature2016	Cave
Kudaro1	2	Genome	Ursus_kudarensis	South Ossetia	450000	270000	360000	BarlowCurrBiol2021	Cave
Batagaika	2	Mitogenome	Dicrostonyx_sp	Yakutia	451000	220000	330000	LordBMCEcoEvol2022	Permafrost
SCEN001	2	Mitogenome	Equus_mosbachensis	Germany_Schoeningen	280000	320000	300000	ThisStudy	Open-Air
WE	1	Mitogenome	Palaeoloxodon_antiquus	Germany_Weimar Erhingsdorf	216000	250000	233000	PalkopoulouPNAS2018; MeyerELIFE2017	Open-Air
Denisova 8	1	Mitogenome	Denisovian	Denisova Cave, Altai Mountains	313000	143000	226000	SawyerPNAS2015	Cave
Chijees	2	Mitogenome	Bison_priscus	Yukon Territory	130000	130000	130000	FroesePNAS2017	Permafrost
Scladina	1	Mitogenome	Neanderthal	Scladina Cave, Belgium	173000	95000	127000	PeyrégneScienceAdvances2019	Cave
HST	1	Mitogenome	Neanderthal	Germany_Holensteinstadel	183000	62000	124000	PosthNatureCom2017	Cave
PB1	2	Genome	Ursus_maritimus	Svalbard	130000	110000	120000	LindqvistPNAS2010	Permafrost
NN	2	Genome	Palaeoloxodon_antiquus	Germany_Neumark Nord	142000	97000	120000	PalkopoulouPNAS2018; MeyerELIFE2017	Open-Air
Snowmass	2	Mitogenome	Bison_latifrons	Colorado	130000	115000	115000	FroesePNAS2017	Open-Air
Denisova 4	1	Mitogenome	Denisovian	Denisova Cave, Altai Mountains	121000	94000	106000	SawyerPNAS2015	Cave

## Sheet: SD2
Supplementary Data 2. Ancient horse paleogenome metadata
accession number	sample name	species/equid group	region/country	site/locality	age (MD years BP)	clade	geographic zone	publication
MW846094.1	AV34	Equus sp.	Yakutiya	Indigirka riv	inf	A	Western Beringia	Vershinina et al., 2021
MW846097.1	AV38	Equus sp.	Chukotka	Maly Anyuy	inf	A	Western Beringia	Vershinina et al., 2021
MW846101.1	AV43	Equus sp.	Yakutiya	Indigirka riv	inf	A	Western Beringia	Vershinina et al., 2021
	Logx3_Rus_INF		Russia	Hyena's Lair	>52200 BP	A	Central Eurasia	Librado et al., 2021
	R17x2_Rus_INF		Russia	Yana	>51700 BP	A	Western Beringia	Librado et al., 2021
	R17x3_Rus_INF		Russia	Yana	>51700 BP	A	Western Beringia	Librado et al., 2021
	R17x5_Rus_INF		Russia	Yana	>51700 BP	A	Western Beringia	Librado et al., 2021
	Logx1_Rus_INF		Russia	Hyena's Lair	>49900 BP	A	Central Eurasia	Librado et al., 2021
	SCEN001	Equus mosbachensis	Germany	Schöningen	300000	A	Western Eurasia	This study
	SCEN002	Equus mosbachensis	Germany	Schöningen	300000	A	Western Eurasia	This study
MW846093.1	AV7	Equus sp.	Taimyr	N/A	47555	A	Northern Asia	Vershinina et al., 2021
	RN128_Rus_m43000		Russia	Nikolskaya	44950	A	Central Eurasia	Librado et al., 2021
	KB218_Rus_m42475		Russia	Medvezhiya cave	44425	A	Central Eurasia	Librado et al., 2021
MW846095.1	AV36	Equus sp.	Yakutiya	Cherskiy	44293	A	Western Beringia	Vershinina et al., 2021
KT757740	(CGG10022)	Late Pleistocene Equus	Russia	Taymyr	42577	A	Northern Asia	Orlando et al., 2013
MW846141.1	JK078	Equus sp.	Chukotka	Kyttyk Peninsula	40449	A	Western Beringia	Vershinina et al., 2021
KT757750	(JW29/MS297)	Late Pleistocene Equus	Russia	New Siberian Islands	39306	A	Western Beringia	Orlando et al., 2013
KT757757	(JW341/MS296)	Late Pleistocene Equus	Russia	Ural Mountains	38895	A	Central Eurasia	Orlando et al., 2013
	RN129_Rus_m36541		Russia	Nikolskaya	38491	A	Central Eurasia	Librado et al., 2021
	RONPC06_Rom_m34801		Romania	Nandru Peștera Curată	36751	A	Western Eurasia	Librado et al., 2021
	Vert311_Bel_m34314		Belgium	Goyet	36264	A	Western Eurasia	Fages et al., 2019 & Librado et al., 2021
	KB217_Rus_m34198		Russia	Medvezhiya cave	36148	A	Central Eurasia	Librado et al., 2021
CGG_1_018540	Goyet_Vert311_35870		Belgium	Goyet	35870	A	Western Eurasia	Fages et al., 2019
MW846096.1	AV37	Equus sp.	Chukotka	Maly Anyuy	35710	A	Western Beringia	Vershinina et al., 2021
MW846091.1	AV5	Equus sp.	Taimyr	Kiyeng-Kyuel' lake	33809	A	Northern Asia	Vershinina et al., 2021
KT757756	(JW315/MS304)	Late Pleistocene Equus	Russia	Ural Mountains	32756	A	Central Eurasia	Orlando et al., 2013
	RN120_Rus_m30192		Russia	Verkhnegubakhinskaya	32142	A	Central Eurasia	Librado et al., 2021
MW846124.1	AV154	Equus uralensis	Russia	Ural Mountains, Perm oblast	31912	A	Central Eurasia	Vershinina et al., 2021
KT757754	(JW311/MS293)	Late Pleistocene Equus	Russia	Ural Mountains	31727	A	Central Eurasia	Orlando et al., 2013
	KB212_Rus_m29656		Russia	Kostenki	31606	A	Western Eurasia	Librado et al., 2021
	R17x6_Rus_m28567		Russia	Yana	30517	A	Western Beringia	Librado et al., 2021
MW846092.1	AV6	Equus sp.	Taimyr	N/A	29349	A	Northern Asia	Vershinina et al., 2021
KT757743	(CGG10027)	Late Pleistocene Equus	Russia	Taymyr	28367	A	Northern Asia	Orlando et al., 2013
KT757755	(JW313/MS305)	Late Pleistocene Equus	Russia	Ural Mountains	28240	A	Central Eurasia	Orlando et al., 2013
KT757744	(CGG10032)	Late Pleistocene Equus	Russia	Taymyr	28175	A	Northern Asia	Orlando et al., 2013
KT757742	(CGG10026)	Late Pleistocene Equus	Russia	Taymyr	27257	A	Northern Asia	Orlando et al., 2013
MW846100.1	AV42		Yakutiya	Bolshaya Kuropatochya riv	26418	A	Western Beringia	Vershinina et al., 2021
	KB219_Rus_m24209		Russia	Medvezhiya cave	26159	A	Central Eurasia	Librado et al., 2021
KT757748	(JW27/MS301)	Late Pleistocene Equus	Russia	New Siberian Islands	24163	A	Western Beringia	Orlando et al., 2013
	RN111_Rus_m22013		Russia	Pershinskaya	23963	A	Central Eurasia	Librado et al., 2021
CGG_1_019192	MerzlyYar_Rus45_23789		Russia	Merzly Yar	23789	A	Central Eurasia	Fages et al., 2019
	Gral14_Fra_m21655		France	Igue du Gral	23605	A	Western Eurasia	Librado et al., 2021
	RN121_Rus_m21420		Russia	Verkhnegubakhinskaya	23370	A	Central Eurasia	Librado et al., 2021
	RN130_Rus_m21145		Russia	Nikolskaya	23095	A	Central Eurasia	Librado et al., 2021
	Gral7_Fra_m19670		France	Igue du Gral	21620	A	Western Eurasia	Librado et al., 2021
	Gral10_Fra_m18924		France	Igue du Gral	20874	A	Western Eurasia	Librado et al., 2021
	Gral2_Fra_m18924		France	Igue du Gral	20874	A	Western Eurasia	Librado et al., 2021
	Gral3_Fra_m18924		France	Igue du Gral	20874	A	Western Eurasia	Librado et al., 2021
	Gral4_Fra_m18924		France	Igue du Gral	20874	A	Western Eurasia	Librado et al., 2021
	Gral5_Fra_m18924		France	Igue du Gral	20874	A	Western Eurasia	Librado et al., 2021
	Gral6_Fra_m18924		France	Igue du Gral	20874	A	Western Eurasia	Librado et al., 2021
	Gral8_Fra_m18924		France	Igue du Gral	20874	A	Western Eurasia	Librado et al., 2021
	Gral9_Fra_m18924		France	Igue du Gral	20874	A	Western Eurasia	Librado et al., 2021
KT757747	(JW26/MS300)	Late Pleistocene Equus	Russia	New Siberian Islands	20259	A	Western Beringia	Orlando et al., 2013
	RN131_Rus_m17769		Russia	Serpievskaya	19719	A	Central Eurasia	Librado et al., 2021
KT757758	(JW342/MS294)	Late Pleistocene Equus	Russia	Ural Mountains	18473	A	Central Eurasia	Vershinina et al., 2021
	Gral13_Fra_m16500		France	Igue du Gral	18450	A	Western Eurasia	Librado et al., 2021
	Gral1_Fra_m16101		France	Igue du Gral	18051	A	Western Eurasia	Librado et al., 2021
	RN114_Rus_m15249		Russia	Pershinskaya	17199	A	Central Eurasia	Librado et al., 2021
	Div9_Rus_m15059		Russia	Divnogor'ye 9	17009	A	Western Eurasia	Librado et al., 2021
KT757759	(JW374/MS303)	Late Pleistocene Equus	Russia	Ural Mountains	16913	A	Central Eurasia	Vershinina et al., 2021
	RN115_Rus_m14736		Russia	Pershinskaya	16686	A	Central Eurasia	Librado et al., 2021
	RN112_Rus_m14727		Russia	Pershinskaya	16677	A	Central Eurasia	Librado et al., 2021
KT757741	(CGG10023)	Late Pleistocene Equus	Russia	Taymyr	16116	A	Northern Asia	Vershinina et al., 2021
	RN113_Rus_m13978		Russia	Pershinskaya	15928	A	Central Eurasia	Librado et al., 2021
	Etiolles7_Fra_m13815		France	Etiolles	15765	A	Western Eurasia	Librado et al., 2021
	Etiolles4_Fra_m13759		France	Etiolles	15709	A	Western Eurasia	Librado et al., 2021
	Etiollesx8_Fra_m13693		France	Etiolles	15643	A	Western Eurasia	Librado et al., 2021
	Etiolles6_Fra_m13608		France	Etiolles	15558	A	Western Eurasia	Librado et al., 2021
	RN109_Rus_m13477		Russia	Pershinskaya	15427	A	Central Eurasia	Librado et al., 2021
	P9392_UK_m12666		United Kingdom	Kents cavern	14616	A	Western Eurasia	Librado et al., 2021
	BPTDG1_Fra_m11800		France	Tureau des Gardes 6	13750	A	Western Eurasia	Librado et al., 2021
	Shid1_Kaz_m10458		Kazakhstan	Shiderty III	12408	A	Central Eurasia	Librado et al., 2021
	Closeau3_Fra_m10400		France	Le Closeau	12350	A	Western Eurasia	Librado et al., 2021
MW846108.1	AV89_MOE122	Equus sp.	Alaska North	Titaluk riv	37526	A1	Eastern Beringia	Vershinina et al., 2021
MW846106.1	AV83	Equus sp.	Alaska North	Titaluk riv	37187	A1	Eastern Beringia	Vershinina et al., 2021
MW846120.1	AV124	Equus sp.	Alaska North	Ikpikpuk riv	37013	A1	Eastern Beringia	Vershinina et al., 2021
MW846111.1	AV105	Equus sp.	Alaska Interior	Lilian crk	35819	A1	Northern America	Vershinina et al., 2021
MW846157.1	MS324	Equus sp.	Yukon	Old Crow	34949	A1	Northern America	Vershinina et al., 2021
MW846109.1	AV90	Equus sp.	Alaska North	Ikpikpuk riv	34517	A1	Eastern Beringia	Vershinina et al., 2021
MW846135.1	AV204	Equus sp.	Alaska West	Elephant Point	34116	A1	Eastern Beringia	Vershinina et al., 2021
MW846105.1	AV81	Equus sp.	Alaska North	Ikpikpuk	33850	A1	Eastern Beringia	Vershinina et al., 2021
MW846127.1	AV160	Equus sp.	Alaska North	Titaluk riv	33715	A1	Eastern Beringia	Vershinina et al., 2021
MW846150.1	AV74_MOE117	Equus sp.	Alaska North	Ikpikpuk riv	31196	A1	Eastern Beringia	Vershinina et al., 2021
MW846107.1	AV88_MOE121	Equus sp.	Alaska North	Ikpikpuk	27232	A1	Eastern Beringia	Vershinina et al., 2021
MW846126.1	AV159	Equus sp.	Alaska North	Titaluk riv	25496	A1	Eastern Beringia	Vershinina et al., 2021
MW846104.1	AV80	Equus sp.	Alaska North	Titaluk riv	24322	A1	Eastern Beringia	Vershinina et al., 2021
MW846117.1	AV118	Equus sp.	Alaska West	Sarichef I, Seward area	24284	A1	Eastern Beringia	Vershinina et al., 2021
MW846129.1	AV185	Equus sp.	Alaska West	Selin crk	21505	A1	Eastern Beringia	Vershinina et al., 2021
MW846116.1	AV114	Equus sp.	Alaska West	utica Mine	20955	A1	Eastern Beringia	Vershinina et al., 2021
MW846151.1	AV76_MOE119	Equus sp.	Alaska North	Ikpikpuk	20370	A1	Eastern Beringia	Vershinina et al., 2021
MW846114.1	AV109	Equus sp.	Alaska Interior	Fairbanks	19916	A1	Northern America	Vershinina et al., 2021
MW846115.1	AV112	Equus sp.	Alaska West	Rainbow Mine	19445	A1	Northern America	Vershinina et al., 2021
MW846131.1	AV190	Equus sp.	Alaska West	Selin crk	18842	A1	Eastern Beringia	Vershinina et al., 2021
MW846125.1	AV157	Equus sp.	Alaska West	Inglutalik riv	17432	A1	Eastern Beringia	Vershinina et al., 2021
MW846103.1	AV75_MOE118	Equus sp.	Alaska North	Titaluk riv	16171	A1	Eastern Beringia	Vershinina et al., 2021
MW846122.1	AV149	Equus sp.	Alaska Interior	Goldstream crk	15941	A1	Northern America	Vershinina et al., 2021
MW846102.1	AV73	Equus sp.	Alaska North	Ikpikpuk riv	14802	A1	Eastern Beringia	Vershinina et al., 2021
MW846118.1	AV121	Equus sp.	Alaska North	Teshepuk lake	13204	A1	Eastern Beringia	Vershinina et al., 2021
MW846128.1	AV181	Equus sp.	Alaska North	Ikpikpuk riv	42907	A2	Eastern Beringia	Vershinina et al., 2021
MW846119.1	AV122	Equus sp.	Alaska North	Kigalik riv	38866	A2	Eastern Beringia	Vershinina et al., 2021
MW846112.1	AV106	Equus sp.	Alaska Interior	cripple crk	inf	B	Northern America	Vershinina et al., 2021
MW846113.1	AV108	Equus sp.	Alaska Interior	Fairbanks	inf	B	Northern America	Vershinina et al., 2021
MW846123.1	AV151	Equus sp.	Alaska Interior	Fairbanks	inf	B	Northern America	Vershinina et al., 2021
MW846132.1	AV191	Equus sp.	Alaska Interior	Engineer crk	inf	B	Northern America	Vershinina et al., 2021
MW846153.1	MS309	Equus sp.	Klondike	Hunker_Creek	inf	B	Northern America	Vershinina et al., 2021
MW846155.1	MS317	Equus sp.	Klondike	Thistle_Creek	inf	B	Northern America	Vershinina et al., 2021
MW846160.1	MS356	Equus sp.	Klondike	Hunker_Creek	inf	B	Northern America	Vershinina et al., 2021
MW846161.1	MS365	Equus sp.	Klondike	Lucky_Lady	inf	B	Northern America	Vershinina et al., 2021
MW846163.1	MS413	Equus sp.	Klondike	Quartz_Creek	inf	B	Northern America	Vershinina et al., 2021
KT757763.1	TC21c	Middle Pleistocene Equus	North America, Thistle Creek		ca. 560,000-780,000	B	Northern America	Orlando et al., 2013
MN187571		Equus cf. lenensis	Russia	New Siberian Islands	21,105 ± 55 cal BP	B	Western Beringia	Nedoluzhko et al., 2020
MW846152.1	MS273	Equus sp.	Klondike	Quartz_Creek	43528	B	Northern America	Vershinina et al., 2021
MW846164.1	MS440	Equus sp.	Klondike	Quartz_Creek	40878	B	Northern America	Vershinina et al., 2021
MW846159.1	MS338	Equus sp.	Klondike	Green_Gulch	39231	B	Northern America	Vershinina et al., 2021
KT168318	YG13316	Equus lambei	Klondike	Whitman Gulch	38138	B	Northern America	Heintzman et al. 2017
MW846130.1	AV189	Equus sp.	Alaska Interior	Fairbanks	38044	B	Northern America	Vershinina et al., 2021
MW846154.1	MS313	Equus sp.	Klondike	Quartz_Creek	37621	B	Northern America	Vershinina et al., 2021
MW846162.1	MS371	Equus sp.	Klondike	Eldorado	35289	B	Northern America	Vershinina et al., 2021
MW846167.1	MS460	Equus sp.	Klondike	Irish_Gilch	33984	B	Northern America	Vershinina et al., 2021
MW846134.1	AV196	Equus sp.	Alaska Interior	Lost Chicken crk	31755	B	Northern America	Vershinina et al., 2021
MW846158.1	MS337-JK141	Equus lambei	Klondike	Eldorado Creek	30318	B	Northern America	Vershinina et al., 2021
MW846166.1	MS456	Equus sp.	Klondike	Irish_Gilch	29012	B	Northern America	Vershinina et al., 2021
MW846156.1	MS322	Equus sp.	Yukon	Old Crow	28430	B	Northern America	Vershinina et al., 2021
MW846090.1	ABC9779_11850	Equus ferus	Klondike	Irish Gulch	27947	B	Northern America	Vershinina et al., 2021
KT168322	YG32854	Equus lambei	Klondike	Hunker Creek	25749	B	Northern America	Heintzman et al. 2017
MW846145.1	JK275	Equus sp./ Amerhippus sp.	Wyoming	Natural Trap Cave	25356	B	Northern America (Central U.S.)	Vershinina et al., 2021
MW846146.1	JK278	Equus sp.	Wyoming	Natural Trap Cave	25214	B	Northern America (Central U.S.)	Vershinina et al., 2021
MW846143.1	JK273	Equus sp./ Amerhippus sp.	Wyoming	Natural Trap Cave	25160	B	Northern America (Central U.S.)	Vershinina et al., 2021
MW846144.1	JK274	Equus sp./ Amerhippus sp.	Wyoming	Natural Trap Cave	24930	B	Northern America (Central U.S.)	Vershinina et al., 2021
MW846110.1	AV103	Equus sp.	Alaska Interior	Fairbanks	23628	B	Northern America	Vershinina et al., 2021
MW846133.1	AV193	Equus sp.	Alaska Interior	Fairbanks	23350	B	Northern America	Vershinina et al., 2021
MW846165.1	MS451	Equus sp.	Klondike	Eldorado	17473	B	Northern America	Vershinina et al., 2021
MW846142.1	JK162	Equus sp.	Idaho	Jaw Dropper Cave	17324	B	Northern America (Central U.S.)	Vershinina et al., 2021
MW846121.1	AV125	Equus sp.	Alaska Interior	Lost Chiken crk	17248	B	Northern America	Vershinina et al., 2021
MW846147.1	JW174_MS289	Equus caballus	Alberta	Grand Prairie, Lingrell Pit	13063	B	Northern America (Central U.S.)	Vershinina et al., 2021
MW846136.1		Equus sp.	United States	Idaho	388	B	Northern America	Vershinina et al., 2021
MW846098.1	AV39	Equus sp.	Yakutiya	Indigirka riv	out of range	C	Western Beringia	Vershinina et al., 2021
MW846149.1	MOE081	Equus dalianensis	Primorye	Sukhaya cave	out of range	C	Eastern Asia	Vershinina et al., 2021
MW846099.1	AV40	Equus sp.	Yakutiya	Alazeya riv	inf	C	Western Beringia	Vershinina et al., 2021
MW846148.1	MOE079	Equus sp. /Equus dalianensis	Primorye	Sukhaya cave	49975	C	Eastern Asia	Vershinina et al., 2021
MW846140.1	AV241	Equus przewalski	China	Yushu, Jilin	28330	C	Eastern Asia	Vershinina et al., 2021
MW846138.1	AV237	Equus przewalski	China	Yushu, Jilin	25786	C	Eastern Asia	Vershinina et al., 2021
MW846139.1	AV238	Equus cf. caballus	China	Yushu, Jilin	22471	C	Eastern Asia	Vershinina et al., 2021
MW846137.1	AV236	Equus przewalski	China	Yushu, Jilin	15708	C	Eastern Asia	Vershinina et al., 2021
NC_018783.1		Equus ovodovi			45000	outgroup		Vilstrup et al., 2013
NC_020476.1		Equus zebra			modern	outgroup		Vilstrup et al., 2013
NC001788		Equus asinus			modern	outgroup		Xu et al., 1996

## Sheet: SD3
Supplementary Data 3. Results of EAGER analyses for shotgun libraries of SCEN001 and SCEN002 against the nuclear horse reference genome (GCF_002863925.1)
Sample Name	# of Raw Reads prior Clip & Merge (C&M)	# reads after C&M prior mapping	# mapped reads prior RMDup (genome)	# mapped reads prior RMDup QF	# of Duplicates removed	Mapped Reads after RMDup	Endogenous DNA (%)	% DNA on target	DMG 1st Base 5'	average fragment length	median fragment length	GC content in %
SCEN001	14075247	5337701	113221	68692	7354	61338	2.121	0.8	0.72	34.98	33	31.16
SCEN002	15677156	7116159	259858	151298	18837	132461	3.652	1.66	0.66	34.65	33	32.47

## Sheet: SD4
Supplementary Data 4. Sex determination of SCEN001 and SCEN002
sample name	Mapped Reads after RMDup	length chrm X (NC_009175.3)	length chrm 3 (NC_009146.3)	chr X mapped reads	chr 3 mapped reads	normalized X/3	sex
SEN001_SG_merged	60987	128206784	121351753	1699	3164	0.508267	M
SEN002_SG_merged	131974	128206784	121351753	3614	3507	0.975411	F

## Sheet: SD5
Supplementary Data 5. Results of EAGER analyses for captured libraries of SCEN001 and SCEN002 against the mitochondrial horse reference genome (NC_001640)
Sample Name	# of Raw Reads prior Clip & Merge (C&M)	# reads after C&M prior mapping	# of Merged Reads	% Merged Reads	# reads not attempted to map	# mapped reads prior RMDup (genome)	# mapped reads prior RMDup	# of Duplicates removed	Mapped Reads after RMDup	Endogenous DNA (%)	Cluster Factor	Mean Coverage	std. dev. Coverage	Coverage >= 1X in %	Coverage >= 2X in %	Coverage >= 3X in %	Coverage >= 4X in %	Coverage >= 5X in %	DMG 1st Base 3'	DMG 2nd Base 3'	DMG 1st Base 5'	DMG 2nd Base 5'	average fragment length	median fragment length	GC content in %	enrichment factor
QOLD4317AL	4150336	2860506	0	0	0	3864	3864	3065	799	0.14	4.84	1.7	1.77	71.73	44.51	24.43	12.95	7.18	0.01	0.04	0.65	0.51	35.34	34	36.01	NA
QOLD4318AT	5525826	3676128	0	0	0	4984	4984	4195	789	0.14	6.32	1.68	1.73	71.29	43.12	24.79	14.05	7.92	0	0.01	0.73	0.44	35.49	34	36.93	NA
QOLD4319A3	4908970	3337679	0	0	0	4909	4909	4005	904	0.15	5.43	1.92	2.02	72.25	48.25	29.78	16.51	10.42	0.01	0.02	0.75	0.52	35.38	34	35.68	NA
QOLD4320A6	4926765	3441579	0	0	0	5155	5155	4195	960	0.15	5.37	2.04	2.01	76.98	51.66	31.74	18.46	10.55	0.02	0	0.68	0.44	35.43	34	36.03	NA
QOLD4321AE	4341598	3076409	0	0	0	5401	5401	4166	1235	0.18	4.37	2.65	2.44	83.09	61.83	42.32	28.03	18.3	0.02	0.01	0.69	0.47	35.77	34	36	NA
SEN001.A0101.MC1.1	10281531	7498975	0	0	0	339584	339584	337769	1815	4.53	187.1	3.85	3.11	90.52	76.67	60.85	45.2	33.18	0.03	0.01	0.67	0.45	35.3	34	36.18	NA
SCEN001.QOLD.merged	NF	NF	NF	NF	NF	NF	NF	1324	5178	NF	NF	11.21	6.79	98.22	96.75	94.21	90.28	85.35	0.02	0.02	0.68	0.46	36.05	34	36.54	2121
QOLD4322AM	7433550	4920263	0	0	0	2816	2816	2499	317	0.06	8.88	0.72	1.06	46.22	15.97	5.32	2.06	1.18	0.02	0.01	0.59	0.36	37.98	34	39.33	NA
QOLD4323AU	6303329	4200557	0	0	0	2978	2978	2544	434	0.07	6.86	0.97	1.41	53.13	23.21	8.97	4.08	2.24	0.04	0.02	0.51	0.3	37.27	34	39.16	NA
QOLD4324A4	6963870	5098560	0	0	0	4131	4131	3531	600	0.08	6.89	1.34	1.88	61.76	31.28	15.2	7.92	5.2	0	0.02	0.53	0.32	37.25	35	38.37	NA
QOLD4325AC	7357680	5528442	0	0	0	4379	4379	3694	685	0.08	6.39	1.54	2.05	66.05	36.73	18.54	9.83	6.15	0	0	0.6	0.35	37.41	34	38.68	NA
QOLD4326AK	6096641	4566198	0	0	0	3056	3056	2543	513	0.07	5.96	1.15	1.72	56.43	27.7	12.58	5.38	3.28	0.02	0.02	0.55	0.29	37.39	34	38.5	NA
SEN002.A0101.MC1.1	12876826	9513030	0	0	0	218912	218912	217892	1020	2.3	214.62	2.23	2.49	77.87	52.06	33.32	19.06	11.83	0.01	0.01	0.57	0.43	36.34	34	38.65	NA
SCEN002.QOLD.merged	NF	NF	NF	NF	NF	NF	NF	419	3150	NF	NF	7.04	6.7	97.01	90.03	81.61	71.86	61.21	0.01	0.01	0.57	0.38	37.19	34	38.53	NA
Positive_control_horse	4786166	4779680	0	0	0	1477673	1483172	1450214	32958	31.03	45	149.37	14.37	99.5	99.49	99.48	99.48	99.47	0.03	0.01	0.01	0.01	75.5	76	41.86	NA

## Sheet: SD6
Supplementary Data 6. Ancient and modern horse metadata used in BEAST analysis
accession number	sample name	species/Equid group	region/country	site/locality	age (MD years BP)	clade	geographic zone	publication
	BPTDG1_Fra_m12493		France	Tureau des Gardes 6	13750	A	Western Eurasia	Librado et al., 2021
	Closeau3_Fra_m10400		France	Le Closeau	12350	A	Western Eurasia	Librado et al., 2021
	Div9_Rus_m15059		Russia	Divnogor'ye 9	17009	A	Western Eurasia	Librado et al., 2021
	Etiolles4_Fra_m13759		France	Etiolles	15709	A	Western Eurasia	Librado et al., 2021
	Etiolles6_Fra_m13608		France	Etiolles	15558	A	Western Eurasia	Librado et al., 2021
	Etiollesx8_Fra_m13693		France	Etiolles	15643	A	Western Eurasia	Librado et al., 2021
	Gral1_Fra_m16101		France	Igue du Gral	18051	A	Western Eurasia	Librado et al., 2021
	Gral10_Fra_m18924		France	Igue du Gral	20874	A	Western Eurasia	Librado et al., 2021
	Gral13_Fra_m16500		France	Igue du Gral	18450	A	Western Eurasia	Librado et al., 2021
	Gral14_Fra_m21655		France	Igue du Gral	23605	A	Western Eurasia	Librado et al., 2021
	Gral2_Fra_m18924		France	Igue du Gral	20874	A	Western Eurasia	Librado et al., 2021
	Gral4_Fra_m18924		France	Igue du Gral	20874	A	Western Eurasia	Librado et al., 2021
	Gral5_Fra_m18924		France	Igue du Gral	20874	A	Western Eurasia	Librado et al., 2021
	Gral6_Fra_m18924		France	Igue du Gral	20874	A	Western Eurasia	Librado et al., 2021
	Gral7_Fra_m19670		France	Igue du Gral	21620	A	Western Eurasia	Librado et al., 2021
	Gral8_Fra_m18924		France	Igue du Gral	20874	A	Western Eurasia	Librado et al., 2021
	Gral9_Fra_m18924		France	Igue du Gral	20874	A	Western Eurasia	Librado et al., 2021
HQ439441	(Akhal-Teke)	Equus caballus			modern	A		Unpublished, GenBank
HQ439443	(Altai)	Equus caballus			modern	A		Unpublished, GenBank
HQ439445	(Kladruber)	Equus caballus			modern	A		Unpublished, GenBank
HQ439446	(Appaloosa)	Equus caballus			modern	A		Unpublished, GenBank
HQ439447	(Arab)	Equus caballus			modern	A		Unpublished, GenBank
HQ439450	(Ardennais)	Equus caballus			modern	A		Unpublished, GenBank
HQ439453	(Barb)	Equus caballus			modern	A		Unpublished, GenBank
HQ439451	(Bashkir Curly)	Equus caballus			modern	A		Unpublished, GenBank
HQ439454	(Camargue)	Equus caballus			modern	A		Unpublished, GenBank
HQ439455	(Clydesdale)	Equus caballus			modern	A		Unpublished, GenBank
HQ439456	(German Sport Horse)	Equus caballus			modern	A		Unpublished, GenBank
HQ439457	(Hanoverian)	Equus caballus			modern	A		Unpublished, GenBank
HQ439458	(Holstein)	Equus caballus			modern	A		Unpublished, GenBank
HQ439459	(Oldenburg)	Equus caballus			modern	A		Unpublished, GenBank
HQ439460	(Westphalian)	Equus caballus			modern	A		Unpublished, GenBank
HQ439461	(German Riding)	Equus caballus			modern	A		Unpublished, GenBank
HQ439466	(Icelandic)	Equus caballus			modern	A		Unpublished, GenBank
HQ439467	(Yakut)	Equus caballus			modern	A		Unpublished, GenBank
HQ439484	(Equus przewalskii)	Equus przewalskii			modern	A		Unpublished, GenBank
JN398380	(Middleast)	Equus caballus			modern	A		Unpublished, GenBank
	KB212_Rus_m29656		Russia	Kostenki	31606	A	Western Eurasia	Librado et al., 2021
	KB219_Rus_m24209		Russia	Medvezhiya cave	26159	A	Central Eurasia	Librado et al., 2021
KT168318	YG13316	Equus lambei	Klondike	Whitman Gulch	38138	B	Northern America	Heintzman et al., 2017
KT168322	YG32854	Equus lambei	Klondike	Hunker Creek	25749	B	Northern America	Heintzman et al., 2017
KT757740	(CGG10022)	Late Pleistocene Equus	Russia	Taymyr	42577	A	Northern Asia	Orlando et al., 2013
KT757741	(CGG10023)	Late Pleistocene Equus	Russia	Taymyr	16116	A	Northern Asia	Vershinina et al., 2021
KT757742	(CGG10026)	Late Pleistocene Equus	Russia	Taymyr	27257	A	Northern Asia	Orlando et al., 2013
KT757743	(CGG10027)	Late Pleistocene Equus	Russia	Taymyr	28367	A	Northern Asia	Orlando et al., 2013
KT757744	(CGG10032)	Late Pleistocene Equus	Russia	Taymyr	28175	A	Northern Asia	Orlando et al., 2013
KT757747	(JW26/MS300)	Late Pleistocene Equus	Russia	New Siberian Islands	20259	A	Western Beringia	Orlando et al., 2013
KT757748	(JW27/MS301)	Late Pleistocene Equus	Russia	New Siberian Islands	24163	A	Western Beringia	Orlando et al., 2013
KT757750	(JW29/MS297)	Late Pleistocene Equus	Russia	New Siberian Islands	39306	A	Western Beringia	Orlando et al., 2013
KT757754	(JW311/MS293)	Late Pleistocene Equus	Russia	Ural Mountains	31727	A	Central Eurasia	Orlando et al., 2013
KT757755	(JW313/MS305)	Late Pleistocene Equus	Russia	Ural Mountains	28240	A	Central Eurasia	Orlando et al., 2013
KT757757	(JW341/MS296)	Late Pleistocene Equus	Russia	Ural Mountains	38895	A	Central Eurasia	Orlando et al., 2013
KT757758	(JW342/MS294)	Late Pleistocene Equus	Russia	Ural Mountains	18473	A	Central Eurasia	Vershinina et al., 2021
KT757759	(JW374/MS303)	Late Pleistocene Equus	Russia	Ural Mountains	16913	A	Central Eurasia	Vershinina et al., 2021
KT757761		Equus przewalskii			modern	A		Orlando et al., 2013
KT757763.1	TC21c	Middle Pleistocene Equus	Yukon	Thistle Creek	ca. 560,000-780,000	B	Northern America	Orlando et al., 2013
MN187571		Equus cf. lenensis	Russia	New Siberian Islands	21,105 ± 55 cal BP	B	Western Beringia	Nedoluzhko et al., 2020
MW846090.1	ABC9779_11850	Equus ferus	Klondike	Irish Gulch	27947	B	Northern America	Vershinina et al., 2021
MW846102.1	AV73	Equus sp.	Alaska North	Ikpikpuk riv	14802	A1	Eastern Beringia	Vershinina et al., 2021
MW846103.1	AV75_MOE118	Equus sp.	Alaska North	Titaluk riv	16171	A1	Eastern Beringia	Vershinina et al., 2021
MW846104.1	AV80	Equus sp.	Alaska North	Titaluk riv	24322	A1	Eastern Beringia	Vershinina et al., 2021
MW846105.1	AV81	Equus sp.	Alaska North	Ikpikpuk	33850	A1	Eastern Beringia	Vershinina et al., 2021
MW846106.1	AV83	Equus sp.	Alaska North	Titaluk riv	37187	A1	Eastern Beringia	Vershinina et al., 2021
MW846107.1	AV88_MOE121	Equus sp.	Alaska North	Ikpikpuk	27232	A1	Eastern Beringia	Vershinina et al., 2021
MW846108.1	AV89_MOE122	Equus sp.	Alaska North	Titaluk riv	37526	A1	Eastern Beringia	Vershinina et al., 2021
MW846109.1	AV90	Equus sp.	Alaska North	Ikpikpuk riv	34517	A1	Eastern Beringia	Vershinina et al., 2021
MW846110.1	AV103	Equus sp.	Alaska Interior	Fairbanks	23628	B	Northern America	Vershinina et al., 2021
MW846114.1	AV109	Equus sp.	Alaska Interior	Fairbanks	19916	A1	Northern America	Vershinina et al., 2021
MW846115.1	AV112	Equus sp.	Alaska West	Rainbow Mine	19445	A1	Northern America	Vershinina et al., 2021
MW846116.1	AV114	Equus sp.	Alaska West	utica Mine	20955	A1	Eastern Beringia	Vershinina et al., 2021
MW846117.1	AV118	Equus sp.	Alaska West	Sarichef I, Seward area	24284	A1	Eastern Beringia	Vershinina et al., 2021
MW846118.1	AV121	Equus sp.	Alaska North	Teshepuk lake	13204	A1	Eastern Beringia	Vershinina et al., 2021
MW846119.1	AV122	Equus sp.	Alaska North	Kigalik riv	38866	A2	Eastern Beringia	Vershinina et al., 2021
MW846121.1	AV125	Equus sp.	Alaska Interior	Lost Chiken crk	17248	B	Northern America	Vershinina et al., 2021
MW846125.1	AV157	Equus sp.	Alaska West	Inglutalik riv	17432	A1	Eastern Beringia	Vershinina et al., 2021
MW846126.1	AV159	Equus sp.	Alaska North	Titaluk riv	25496	A1	Eastern Beringia	Vershinina et al., 2021
MW846127.1	AV160	Equus sp.	Alaska North	Titaluk riv	33715	A1	Eastern Beringia	Vershinina et al., 2021
MW846129.1	AV185	Equus sp.	Alaska West	Selin crk	21505	A1	Eastern Beringia	Vershinina et al., 2021
MW846130.1	AV189	Equus sp.	Alaska Interior	Fairbanks	38044	B	Northern America	Vershinina et al., 2021
MW846133.1	AV193	Equus sp.	Alaska Interior	Fairbanks	23350	B	Northern America	Vershinina et al., 2021
MW846137.1	AV236	Equus przewalski	China	Yushu, Jilin	15708	C	Eastern Asia	Vershinina et al., 2021
MW846142.1	JK162	Equus sp.	Idaho	Jaw Dropper Cave	17324	B	Northern America (Central U.S.)	Vershinina et al., 2021
MW846145.1	JK275	Equus sp./Amerhippus sp.	Wyoming	Natural Trap Cave	25356	B	Northern America (Central U.S.)	Vershinina et al., 2021
MW846148.1	MOE079	Equus dalianensis	Primorye	Sukhaya cave	49975	C	Eastern Asia	Vershinina et al., 2021
MW846150.1	AV74_MOE117	Equus sp.	Alaska North	Ikpikpuk riv	31196	A1	Eastern Beringia	Vershinina et al., 2021
MW846152.1	MS273	Equus sp.	Klondike	Quartz_Creek	43528	B	Northern America	Vershinina et al., 2021
MW846154.1	MS313	Equus sp.	Klondike	Quartz_Creek	37621	B	Northern America	Vershinina et al., 2021
MW846156.1	MS322	Equus sp.	Yukon	Old Crow	28430	B	Northern America	Vershinina et al., 2021
MW846159.1	MS338	Equus sp.	Klondike	Green_Gulch	39231	B	Northern America	Vershinina et al., 2021
MW846162.1	MS371	Equus sp.	Klondike	Eldorado	35289	B	Northern America	Vershinina et al., 2021
NC_001640		Equus caballus			modern	A		Xu and Arnason, 1994
NC_024030		Equus przewalskii			modern	A		Wada,K. and Yokohama,M., NA
NC001788	(outgroup)	Equus asinus			modern			Xu et al., 1996
	P9392_UK_m12666		United Kingdom	Kents cavern	14616	A	Western Eurasia	Librado et al., 2021
	R17x6_Rus_m28567		Russia	Yana	30517	A	Western Beringia	Librado et al., 2021
	RN109_Rus_m13477		Russia	Pershinskaya	15427	A	Central Eurasia	Librado et al., 2021
	RN111_Rus_m22013		Russia	Pershinskaya	23963	A	Central Eurasia	Librado et al., 2021
	RN112_Rus_m14727		Russia	Pershinskaya	16677	A	Central Eurasia	Librado et al., 2021
	RN113_Rus_m13978		Russia	Pershinskaya	15928	A	Central Eurasia	Librado et al., 2021
	RN114_Rus_m15249		Russia	Pershinskaya	17199	A	Central Eurasia	Librado et al., 2021
	RN115_Rus_m14736		Russia	Pershinskaya	16686	A	Central Eurasia	Librado et al., 2021
	RN120_Rus_m30192		Russia	Verkhnegubakhinskaya	32142	A	Central Eurasia	Librado et al., 2021
	RN121_Rus_m21420		Russia	Verkhnegubakhinskaya	23370	A	Central Eurasia	Librado et al., 2021
	RN128_Rus_m43000		Russia	Nikolskaya	44950	A	Central Eurasia	Librado et al., 2021
	RN129_Rus_m36541		Russia	Nikolskaya	38491	A	Central Eurasia	Librado et al., 2021
	RN130_Rus_m21145		Russia	Nikolskaya	23095	A	Central Eurasia	Librado et al., 2021
	RN131_Rus_m17769		Russia	Serpievskaya	19719	A	Central Eurasia	Librado et al., 2021
	RONPC06_Rom_m34801		Romania	Nandru Peștera Curată	36751	A	Western Eurasia	Librado et al., 2021
CGG_1_019192	MerzlyYar_Rus45_23789		Russia	Merzly Yar	23789	A	Central Eurasia	Fages et al., 2019
CGG_1_018540	Goyet_Vert311_35870		Belgium	Goyet	35870	A	Western Eurasia	Fages et al., 2019
	Shid1_Kaz_m10458		Kazakhstan	Shiderty III	12408	A	Central Eurasia	Librado et al., 2021
	Vert311_Bel_m34314		Belgium	Goyet	36264	A	Western Eurasia	Fages et al., 2019 & Librado et al., 2021
	SCEN001	Equus mosbachensis	Germany	Schöningen	300000	A	Western Eurasia	This study

## Sheet: SD7
Supplementary Data 7. Archaeological context for SCEN001 SCEN002
Tü ID	Schö ID	Locality	Channel	Sedimentary cycle	Layer	Find number	Skeletal element	Morphological ID	Weight (g)	Complete (Y/N)
SCEN001	4709	13	II	4	b/c	21	petrous	Equus	43.8	Y
SCEN002	25189	13	II	3	b	1	petrous	Equus	37.4	Y

## Sheet: SD8
Supplementary Data 8. Primers used for mtDNA capture, elongation time and annealing temperature (Ta) of each primer pair
Species/publication/NCBI accession number	For/Rev primer	Primer Melting Temperature (in °C)	% GC	Length	Sequence 5' to 3'	Start position	End position	Size of product	Elongation (min)
Horse	1.6_Fwd	63	45.45	22	GCAGCCATCAATTAAGAAAGCG	1629	1650	6190	06:12:00
Equus caballus	7.8_Rev	63	45.83	24	CATGTTGATGTATCCAACTGTGGC	7803	7826
Yuan et al. 2019	6.3_Fwd	60	45.83	24	CACATCAGCTACCATAATCATCGC	6273	6296	5020	05:00:00
JN398398	11.3_Rev	60	47.83	23	GGTTAGGCTGGCTAATAGTCATC	11274	11296
	Pr3_Fwd	50.8	50	20	CTCCCAAAAGCCCATGTAGA	10847	10866	6850	06:30:00
	Pr3_Rev	50.8	55	20	GGCTACACCTTGACCTAACG	754	773
	MAC_16.2_Fwd	63	55	20	ATTCCTCCGCATCAGCAACC	16062	16081	2640	02:00:00
	MAC_2.0_Rev	63	50	20	TTTGCACGGTTAGGATACCG	2024	2043

## Sheet: SD9
Supplementary Data 9. Ancient and modern horse metadata
accession number	sample name	species/Equid group	region/country	site/locality	age (MD years BP)	clade	geographic zone	publication
CGG_1_018540	Goyet_Vert311_35870		Belgium	Goyet	35870	A	Western Eurasia	Fages et al., 2019
CGG_1_019192	MerzlyYar_Rus45_23789		Russia	Merzly Yar	23789	A	Central Eurasia	Fages et al., 2019
HQ439441	(Akhal-Teke)	Equus caballus			modern	A		Unpublished, GenBank
HQ439443	(Altai)	Equus caballus			modern	A		Unpublished, GenBank
HQ439445	(Kladruber)	Equus caballus			modern	A		Unpublished, GenBank
HQ439446	(Appaloosa)	Equus caballus			modern	A		Unpublished, GenBank
HQ439447	(Arab)	Equus caballus			modern	A		Unpublished, GenBank
HQ439450	(Ardennais)	Equus caballus			modern	A		Unpublished, GenBank
HQ439451	(Bashkir Curly)	Equus caballus			modern	A		Unpublished, GenBank
HQ439453	(Barb)	Equus caballus			modern	A		Unpublished, GenBank
HQ439454	(Camargue)	Equus caballus			modern	A		Unpublished, GenBank
HQ439455	(Clydesdale)	Equus caballus			modern	A		Unpublished, GenBank
HQ439456	(German Sport Horse)	Equus caballus			modern	A		Unpublished, GenBank
HQ439457	(Hanoverian)	Equus caballus			modern	A		Unpublished, GenBank
HQ439458	(Holstein)	Equus caballus			modern	A		Unpublished, GenBank
HQ439459	(Oldenburg)	Equus caballus			modern	A		Unpublished, GenBank
HQ439460	(Westphalian)	Equus caballus			modern	A		Unpublished, GenBank
HQ439461	(German Riding)	Equus caballus			modern	A		Unpublished, GenBank
HQ439466	(Icelandic)	Equus caballus			modern	A		Unpublished, GenBank
HQ439467	(Yakut)	Equus caballus			modern	A		Unpublished, GenBank
HQ439484	(Equus przewalskii)	Equus przewalskii			modern	A		Unpublished, GenBank
JN398380	(Middleast)	Equus caballus			modern	A		Unpublished, GenBank
KT168318	YG13316	Equus lambei	Klondike	Whitman Gulch	38138	B	Northern America	Heintzman et al., 2017
KT168322	YG32854	Equus lambei	Klondike	Hunker Creek	25749	B	Northern America	Heintzman et al., 2017
KT757740	(CGG10022)	Late Pleistocene Equus	Russia	Taymyr	42577	A	Northern Asia	Orlando et al., 2013
KT757741	(CGG10023)	Late Pleistocene Equus	Russia	Taymyr	16116	A	Northern Asia	Vershinina et al., 2021
KT757742	(CGG10026)	Late Pleistocene Equus	Russia	Taymyr	27257	A	Northern Asia	Orlando et al., 2013
KT757743	(CGG10027)	Late Pleistocene Equus	Russia	Taymyr	28367	A	Northern Asia	Orlando et al., 2013
KT757744	(CGG10032)	Late Pleistocene Equus	Russia	Taymyr	28175	A	Northern Asia	Orlando et al., 2013
KT757747	(JW26/MS300)	Late Pleistocene Equus	Russia	New Siberian Islands	20259	A	Western Beringia	Orlando et al., 2013
KT757748	(JW27/MS301)	Late Pleistocene Equus	Russia	New Siberian Islands	24163	A	Western Beringia	Orlando et al., 2013
KT757750	(JW29/MS297)	Late Pleistocene Equus	Russia	New Siberian Islands	39306	A	Western Beringia	Orlando et al., 2013
KT757754	(JW311/MS293)	Late Pleistocene Equus	Russia	Ural Mountains	31727	A	Central Eurasia	Orlando et al., 2013
KT757755	(JW313/MS305)	Late Pleistocene Equus	Russia	Ural Mountains	28240	A	Central Eurasia	Orlando et al., 2013
KT757756	(JW315/MS304)	Late Pleistocene Equus	Russia	Ural Mountains	32756	A	Central Eurasia	Orlando et al., 2013
KT757757	(JW341/MS296)	Late Pleistocene Equus	Russia	Ural Mountains	38895	A	Central Eurasia	Orlando et al., 2013
KT757758	(JW342/MS294)	Late Pleistocene Equus	Russia	Ural Mountains	18473	A	Central Eurasia	Vershinina et al., 2021
KT757759	(JW374/MS303)	Late Pleistocene Equus	Russia	Ural Mountains	16913	A	Central Eurasia	Vershinina et al., 2021
KT757761		Equus przewalskii			modern	A		Orlando et al., 2013
KT757763.1	TC21c	Middle Pleistocene Equus	Yukon	Thistle Creek	ca. 560,000-780,000	B	Northern America	Orlando et al., 2013
MN187571		Equus cf. lenensis	Russia	New Siberian Islands	21,105 ± 55 cal BP	B	Western Beringia	Nedoluzhko et al., 2020
MW846090.1	ABC9779_11850	Equus ferus	Klondike	Irish Gulch	27947	B	Northern America	Vershinina et al., 2021
MW846091.1	AV5	Equus sp.	Taimyr	Kiyeng-Kyuel' lake	33809	A	Northern Asia	Vershinina et al., 2021
MW846092.1	AV6	Equus sp.	Taimyr	N/A	29349	A	Northern Asia	Vershinina et al., 2021
MW846093.1	AV7	Equus sp.	Taimyr	N/A	47555	A	Northern Asia	Vershinina et al., 2021
MW846094.1	AV34	Equus sp.	Yakutiya	Indigirka riv	inf	A	Western Beringia	Vershinina et al., 2021
MW846095.1	AV36	Equus sp.	Yakutiya	Cherskiy	44293	A	Western Beringia	Vershinina et al., 2021
MW846096.1	AV37	Equus sp.	Chukotka	Maly Anyuy	35710	A	Western Beringia	Vershinina et al., 2021
MW846097.1	AV38	Equus sp.	Chukotka	Maly Anyuy	inf	A	Western Beringia	Vershinina et al., 2021
MW846098.1	AV39	Equus sp.	Yakutiya	Indigirka riv	out of range	C	Western Beringia	Vershinina et al., 2021
MW846099.1	AV40	Equus sp.	Yakutiya	Alazeya riv	inf	C	Western Beringia	Vershinina et al., 2021
MW846100.1	AV42	Equus sp.	Yakutiya	Bolshaya Kuropatochya riv	26418	A	Western Beringia	Vershinina et al., 2021
MW846101.1	AV43	Equus sp.	Yakutiya	Indigirka riv	inf	A	Western Beringia	Vershinina et al., 2021
MW846102.1	AV73	Equus sp.	Alaska North	Ikpikpuk riv	14802	A1	Eastern Beringia	Vershinina et al., 2021
MW846103.1	AV75_MOE118	Equus sp.	Alaska North	Titaluk riv	16171	A1	Eastern Beringia	Vershinina et al., 2021
MW846104.1	AV80	Equus sp.	Alaska North	Titaluk riv	24322	A1	Eastern Beringia	Vershinina et al., 2021
MW846105.1	AV81	Equus sp.	Alaska North	Ikpikpuk	33850	A1	Eastern Beringia	Vershinina et al., 2021
MW846106.1	AV83	Equus sp.	Alaska North	Titaluk riv	37187	A1	Eastern Beringia	Vershinina et al., 2021
MW846107.1	AV88_MOE121	Equus sp.	Alaska North	Ikpikpuk	27232	A1	Eastern Beringia	Vershinina et al., 2021
MW846108.1	AV89_MOE122	Equus sp.	Alaska North	Titaluk riv	37526	A1	Eastern Beringia	Vershinina et al., 2021
MW846109.1	AV90	Equus sp.	Alaska North	Ikpikpuk riv	34517	A1	Eastern Beringia	Vershinina et al., 2021
MW846110.1	AV103	Equus sp.	Alaska Interior	Fairbanks	23628	B	Northern America	Vershinina et al., 2021
MW846111.1	AV105	Equus sp.	Alaska Interior	Lilian crk	35819	A1	Northern America	Vershinina et al., 2021
MW846112.1	AV106	Equus sp.	Alaska Interior	cripple crk	inf	B	Northern America	Vershinina et al., 2021
MW846113.1	AV108	Equus sp.	Alaska Interior	Fairbanks	inf	B	Northern America	Vershinina et al., 2021
MW846114.1	AV109	Equus sp.	Alaska Interior	Fairbanks	19916	A1	Northern America	Vershinina et al., 2021
MW846115.1	AV112	Equus sp.	Alaska West	Rainbow Mine	19445	A1	Northern America	Vershinina et al., 2021
MW846116.1	AV114	Equus sp.	Alaska West	utica Mine	20955	A1	Eastern Beringia	Vershinina et al., 2021
MW846117.1	AV118	Equus sp.	Alaska West	Sarichef I, Seward area	24284	A1	Eastern Beringia	Vershinina et al., 2021
MW846118.1	AV121	Equus sp.	Alaska North	Teshepuk lake	13204	A1	Eastern Beringia	Vershinina et al., 2021
MW846119.1	AV122	Equus sp.	Alaska North	Kigalik riv	38866	A2	Eastern Beringia	Vershinina et al., 2021
MW846120.1	AV124	Equus sp.	Alaska North	Ikpikpuk riv	37013	A1	Eastern Beringia	Vershinina et al., 2021
MW846121.1	AV125	Equus sp.	Alaska Interior	Lost Chiken crk	17248	B	Northern America	Vershinina et al., 2021
MW846122.1	AV149	Equus sp.	Alaska Interior	Goldstream crk	15941	A1	Northern America	Vershinina et al., 2021
MW846123.1	AV151	Equus sp.	Alaska Interior	Fairbanks	inf	B	Northern America	Vershinina et al., 2021
MW846124.1	AV154	Equus uralensis	Russia	Ural Mountains, Perm oblast	31912	A	Central Eurasia	Vershinina et al., 2021
MW846125.1	AV157	Equus sp.	Alaska West	Inglutalik riv	17432	A1	Eastern Beringia	Vershinina et al., 2021
MW846126.1	AV159	Equus sp.	Alaska North	Titaluk riv	25496	A1	Eastern Beringia	Vershinina et al., 2021
MW846127.1	AV160	Equus sp.	Alaska North	Titaluk riv	33715	A1	Eastern Beringia	Vershinina et al., 2021
MW846128.1	AV181	Equus sp.	Alaska North	Ikpikpuk riv	42907	A2	Eastern Beringia	Vershinina et al., 2021
MW846129.1	AV185	Equus sp.	Alaska West	Selin crk	21505	A1	Eastern Beringia	Vershinina et al., 2021
MW846130.1	AV189	Equus sp.	Alaska Interior	Fairbanks	38044	B	Northern America	Vershinina et al., 2021
MW846131.1	AV190	Equus sp.	Alaska West	Selin crk	18842	A1	Eastern Beringia	Vershinina et al., 2021
MW846132.1	AV191	Equus sp.	Alaska Interior	Engineer crk	inf	B	Northern America	Vershinina et al., 2021
MW846133.1	AV193	Equus sp.	Alaska Interior	Fairbanks	23350	B	Northern America	Vershinina et al., 2021
MW846134.1	AV196	Equus sp.	Alaska Interior	Lost Chicken crk	31755	B	Northern America	Vershinina et al., 2021
MW846135.1	AV204	Equus sp.	Alaska West	Elephant Point	34116	A1	Eastern Beringia	Vershinina et al., 2021
MW846136.1		Equus sp.	United States	Idaho	388	B	Northern America	Vershinina et al., 2021
MW846137.1	AV236	Equus przewalski	China	Yushu, Jilin	15708	C	Eastern Asia	Vershinina et al., 2021
MW846138.1	AV237	Equus przewalski	China	Yushu, Jilin	25786	C	Eastern Asia	Vershinina et al., 2021
MW846139.1	AV238	Equus caballus	China	Yushu, Jilin	22471	C	Eastern Asia	Vershinina et al., 2021
MW846140.1	AV241	Equus przewalski	China	Yushu, Jilin	28330	C	Eastern Asia	Vershinina et al., 2021
MW846141.1	JK078	Equus sp.	Chukotka	Kyttyk Peninsula	40449	A	Western Beringia	Vershinina et al., 2021
MW846142.1	JK162	Equus sp.	Idaho	Jaw Dropper Cave	17324	B	Northern America (Central U.S.)	Vershinina et al., 2021
MW846143.1	JK273	Equus sp./ Amerhippus sp.	Wyoming	Natural Trap Cave	25160	B	Northern America (Central U.S.)	Vershinina et al., 2021
MW846144.1	JK274	Equus sp./ Amerhippus sp.	Wyoming	Natural Trap Cave	24930	B	Northern America (Central U.S.)	Vershinina et al., 2021
MW846145.1	JK275	Equus sp./ Amerhippus sp.	Wyoming	Natural Trap Cave	25356	B	Northern America (Central U.S.)	Vershinina et al., 2021
MW846146.1	JK278	Equus sp.	Wyoming	Natural Trap Cave	25214	B	Northern America (Central U.S.)	Vershinina et al., 2021
MW846147.1	JW174_MS289	Equus caballus	Alberta	Grand Prairie, Lingrell Pit	13063	B	Northern America (Central U.S.)	Vershinina et al., 2021
MW846148.1	MOE079	Equus dalianensis	Primorye	Sukhaya cave	49975	C	Eastern Asia	Vershinina et al., 2021
MW846149.1	MOE081	Equus dalianensis	Primorye	Sukhaya cave	out of range	C	Eastern Asia	Vershinina et al., 2021
MW846150.1	AV74_MOE117	Equus sp.	Alaska North	Ikpikpuk riv	31196	A1	Eastern Beringia	Vershinina et al., 2021
MW846151.1	AV76_MOE119	Equus sp.	Alaska North	Ikpikpuk	20370	A1	Eastern Beringia	Vershinina et al., 2021
MW846152.1	MS273	Equus sp.	Klondike	Quartz_Creek	43528	B	Northern America	Vershinina et al., 2021
MW846153.1	MS309	Equus sp.	Klondike	Hunker_Creek	inf	B	Northern America	Vershinina et al., 2021
MW846154.1	MS313	Equus sp.	Klondike	Quartz_Creek	37621	B	Northern America	Vershinina et al., 2021
MW846155.1	MS317	Equus sp.	Klondike	Thistle_Creek	inf	B	Northern America	Vershinina et al., 2021
MW846156.1	MS322	Equus sp.	Yukon	Old Crow	28430	B	Northern America	Vershinina et al., 2021
MW846157.1	MS324	Equus sp.	Yukon	Old Crow	34949	A1	Northern America	Vershinina et al., 2021
MW846158.1	MS337-JK141	Equus lambei	Klondike	Eldorado Creek	30318	B	Northern America	Vershinina et al., 2021
MW846159.1	MS338	Equus sp.	Klondike	Green_Gulch	39231	B	Northern America	Vershinina et al., 2021
MW846160.1	MS356	Equus sp.	Klondike	Hunker_Creek	inf	B	Northern America	Vershinina et al., 2021
MW846161.1	MS365	Equus sp.	Klondike	Lucky_Lady	inf	B	Northern America	Vershinina et al., 2021
MW846162.1	MS371	Equus sp.	Klondike	Eldorado	35289	B	Northern America	Vershinina et al., 2021
MW846163.1	MS413	Equus sp.	Klondike	Quartz_Creek	inf	B	Northern America	Vershinina et al., 2021
MW846164.1	MS440	Equus sp.	Klondike	Quartz_Creek	40878	B	Northern America	Vershinina et al., 2021
MW846165.1	MS451	Equus sp.	Klondike	Eldorado	17473	B	Northern America	Vershinina et al., 2021
MW846166.1	MS456	Equus sp.	Klondike	Irish_Gilch	29012	B	Northern America	Vershinina et al., 2021
MW846167.1	MS460	Equus sp.	Klondike	Irish_Gilch	33984	B	Northern America	Vershinina et al., 2021
NC_001640		Equus caballus			modern	A		Xu and Arnason, 1994
NC_018783.1	(outgroup)	Equus ovodovi			45000			Vilstrup et al., 2013
NC_020476.1	(outgroup)	Equus zebra			modern			Vilstrup et al., 2013
NC_024030		Equus przewalskii			modern	A		Wada,K. and Yokohama,M., NA
NC001788	(outgroup)	Equus asinus			modern			Xu et al., 1996
	BPTDG1_Fra_m11800		France	Tureau des Gardes 6	13750	A	Western Eurasia	Librado et al., 2021
	Closeau3_Fra_m10400		France	Le Closeau	12350	A	Western Eurasia	Librado et al., 2021
	Div9_Rus_m15059		Russia	Divnogor'ye 9	17009	A	Western Eurasia	Librado et al., 2021
	Etiolles4_Fra_m13759		France	Etiolles	15709	A	Western Eurasia	Librado et al., 2021
	Etiolles6_Fra_m13608		France	Etiolles	15558	A	Western Eurasia	Librado et al., 2021
	Etiolles7_Fra_m13815		France	Etiolles	15765	A	Western Eurasia	Librado et al., 2021
	Etiollesx8_Fra_m13693		France	Etiolles	15643	A	Western Eurasia	Librado et al., 2021
	Gral1_Fra_m16101		France	Igue du Gral	18051	A	Western Eurasia	Librado et al., 2021
	Gral10_Fra_m18924		France	Igue du Gral	20874	A	Western Eurasia	Librado et al., 2021
	Gral13_Fra_m16500		France	Igue du Gral	18450	A	Western Eurasia	Librado et al., 2021
	Gral14_Fra_m21655		France	Igue du Gral	23605	A	Western Eurasia	Librado et al., 2021
	Gral2_Fra_m18924		France	Igue du Gral	20874	A	Western Eurasia	Librado et al., 2021
	Gral3_Fra_m18924		France	Igue du Gral	20874	A	Western Eurasia	Librado et al., 2021
	Gral4_Fra_m18924		France	Igue du Gral	20874	A	Western Eurasia	Librado et al., 2021
	Gral5_Fra_m18924		France	Igue du Gral	20874	A	Western Eurasia	Librado et al., 2021
	Gral6_Fra_m18924		France	Igue du Gral	20874	A	Western Eurasia	Librado et al., 2021
	Gral7_Fra_m19670		France	Igue du Gral	21620	A	Western Eurasia	Librado et al., 2021
	Gral8_Fra_m18924		France	Igue du Gral	20874	A	Western Eurasia	Librado et al., 2021
	Gral9_Fra_m18924		France	Igue du Gral	20874	A	Western Eurasia	Librado et al., 2021
	KB212_Rus_m29656		Russia	Kostenki	31606	A	Western Eurasia	Librado et al., 2021
	KB217_Rus_m34198		Russia	Medvezhiya cave	36148	A	Central Eurasia	Librado et al., 2021
	KB218_Rus_m42475		Russia	Medvezhiya cave	44425	A	Central Eurasia	Librado et al., 2021
	KB219_Rus_m24209		Russia	Medvezhiya cave	26159	A	Central Eurasia	Librado et al., 2021
	Logx1_Rus_INF		Russia	Hyena's Lair	>49900 BP	A	Central Eurasia	Librado et al., 2021
	Logx3_Rus_INF		Russia	Hyena's Lair	>52200 BP	A	Central Eurasia	Librado et al., 2021
	P9392_UK_m12666		United Kingdom	Kents cavern	14616	A	Western Eurasia	Librado et al., 2021
	R17x2_Rus_INF		Russia	Yana	>51700 BP	A	Western Beringia	Librado et al., 2021
	R17x3_Rus_INF		Russia	Yana	>51700 BP	A	Western Beringia	Librado et al., 2021
	R17x5_Rus_INF		Russia	Yana	>51700 BP	A	Western Beringia	Librado et al., 2021
	R17x6_Rus_m28567		Russia	Yana	30517	A	Western Beringia	Librado et al., 2021
	RN109_Rus_m13477		Russia	Pershinskaya	15427	A	Central Eurasia	Librado et al., 2021
	RN111_Rus_m22013		Russia	Pershinskaya	23963	A	Central Eurasia	Librado et al., 2021
	RN112_Rus_m14727		Russia	Pershinskaya	16677	A	Central Eurasia	Librado et al., 2021
	RN113_Rus_m13978		Russia	Pershinskaya	15928	A	Central Eurasia	Librado et al., 2021
	RN114_Rus_m15249		Russia	Pershinskaya	17199	A	Central Eurasia	Librado et al., 2021
	RN115_Rus_m14736		Russia	Pershinskaya	16686	A	Central Eurasia	Librado et al., 2021
	RN120_Rus_m30192		Russia	Verkhnegubakhinskaya	32142	A	Central Eurasia	Librado et al., 2021
	RN121_Rus_m21420		Russia	Verkhnegubakhinskaya	23370	A	Central Eurasia	Librado et al., 2021
	RN128_Rus_m43000		Russia	Nikolskaya	44950	A	Central Eurasia	Librado et al., 2021
	RN129_Rus_m36541		Russia	Nikolskaya	38491	A	Central Eurasia	Librado et al., 2021
	RN130_Rus_m21145		Russia	Nikolskaya	23095	A	Central Eurasia	Librado et al., 2021
	RN131_Rus_m17769		Russia	Serpievskaya	19719	A	Central Eurasia	Librado et al., 2021
	RONPC06_Rom_m34801		Romania	Nandru Peștera Curată	36751	A	Western Eurasia	Librado et al., 2021
	SCEN001	Equus mosbachensis	Germany	Schöningen	300000	A	Western Eurasia	This study
	SCEN002	Equus mosbachensis	Germany	Schöningen	300000	A	Western Eurasia	This study
	Shid1_Kaz_m10458		Kazakhstan	Shiderty III	12408	A	Central Eurasia	Librado et al., 2021
	Vert311_Bel_m34314		Belgium	Goyet	36264	A	Western Eurasia	Fages et al., 2019 & Librado et al., 2021

## Sheet: SD10
Supplementary Data 10.A. Polarization-Based Damage Silencing consensus for SCEN001 and SCEN002. Sites retained across partial deletion of the muliple alignment. (N=148)
deletion	# of positions retained	site # difference
85	16306
86	16275	31
87	16258	17
88	16192	66
89	16169	23
90	16076	93
91	16016	60
92	15807	209
Supplementary Data 10.B. Polarization-Free Damage Silencing consensus for SCEN001 and SCEN002. Sites retained across partial deletion of the multiple alignment. (N=148)
deletion	# of positions retained	site # difference
85	16305
86	16275	30
87	16259	16
88	16192	67
89	16169	23
90	16076	93
91	16018	58
92	15805	213
Supplementary Data 10.C. Polarization-Free Damage Weighting consensus for SCEN001 and SCEN002. Sites retained across partial deletion of the multiple alignment. (N=148)
deletion	# of positions retained	site # difference
85	16305
86	16275	30
87	16259	16
88	16191	68
89	16170	21
90	16076	94
91	16016	60
92	15806	210
Supplementary Data 10.D. Polarization-Free Damage Weighting consensus for SCEN001 and SCEN002. Sites retained across partial deletion of the multiple alignment. (N=171)
deletion	# of positions retained	site # difference
85	16359
86	16322	37
87	16301	21
88	16274	27
89	16221	53
90	16188	33
91	16132	56
92	16009	123

[truncated: 2 more sheets: SD11, SD12]
